# Supplementary material for: Design, Implementation and Environmental Impact of Cutoff Wall for Pollution Control in an Industrial Legacy Site
Source: Toxics. 2024 Dec 25;13(1):11. doi: 10.3390/toxics13010011 (PMC11769112; doi:10.3390/toxics13010011)
Supplement: Supplementary file 1 [file toxics-13-00011-s001.zip]

Archive with 1 entries (1 files):
- toxics-3326621-supplementary.pdf
